# Supplementary material for: Nystagmus in adult patients with acute otitis media or otitis media with effusion without dizziness
Source: PLoS One. 2021 May 13;16(5):e0250357. doi: 10.1371/journal.pone.0250357 (PMC8118351; doi:10.1371/journal.pone.0250357)
Supplement: S1 Data — (XLSX) [file pone.0250357.s001.xlsx]

## Sheet: OME s dizz
Patient no.	Sex	Age	Diagnosis	sides	Dizziness		PMHx	SN	PN	CRP Sessions	MRI	V to MRI (hr)	치료	Ez eye	days	date_HL
1	F	67	OME	L	no		brest ca 2018.02	w irri	w irri		nl		simultaneous	16.12.01	4	16.11.29
2	M	40	OME	L	no		no	w irri	w irri				simultaneous	17.01.24	6
3	F	39	AOM	R	no		no	par	par						1
4	F	54	OME	L	no		no	irri	irri				simultaneous		4	17.04.01
5	F	65	AOM	B	no		no	LB	LB				simultaneous	17.04.18	6	17.04.18
6	M	62	OME	L	no		colon Ca	irri	irri						0
7	F	67	OME	R	no		no	no	no						4
8	F	57	OME	L	no		no	no	no						3
9	M	77	OME	L	no		no	w irri	w irri						4
10	F	27	OME	L	no		no	no	no		nl				4
11	F	62	OME	L	no		no	w irri	w irri		nl				6
12	M	34	OME	L	no		no	no	no		nl		simultaneous	16.12.02	3
13	F	67	OME	R	no		primary myelofibrosis with splenomegaly, s/p total splenectomy	w par	w par				simultaneous	17.01.11	2
14	M	27	AOM	L	no		no	w par	w par	0	nl		simultaneous	17.02.17	4
15	F	30	AOM	L	no		no	irri	irri						2
16	M	69	AOM	R	no		no	w irri	w irri		nl		simultaneous	x	2
17	F	27	AOM	L	no		no	w par	bowLB, leanRB, HR Rt LB, Lt LB tor		Rt middle temporal gyrus infarct				3
18	M	53	OME	L	no		no	par	par				simultaneous	17.05.17	2
19	F	66	OME	L	no		DM	w irri	w irri						4
20	M	38	AOM	R	no		no	w LB	apo		nl		simultaneous	17.07.06	5
21	F	62	OME	L	no		DM	no	no		nl		simultaneous	17.07.11	1
22	M	44	OME	B	no		no	RB	RB						2
23	F	60	AOM	L	no		no	irri	irri						4
24	F	25	AOM	L	no		no	w par	w par						3
25	F	76	AOM	R	no		no	s RB	bow RB, lean LB, both HR LB						2
26	F	60	OME	L	no		no	w LB	bow LB, lean no,Rt HR wLB, Lt HR no						4
27	F	36	AOM	R	no		no	w irri	w irri						0
28	F	77	OME	L	no		Lt EAC DLBCL, RT done	wLB	w apo						4
29	M	58	OME	L	no		no	w par	w par						2
30	F	33	OME	L	no		no	vw par	vw par						4
31	F	53	OME	R	no		no	w par	w par						1
32	F	78	AOM	B	no		no	LB	bow LB, lean LB, both HR tor UB		nc				4
33	M	77	OME	L	no		DM, HTN	no	no		nl				6
34	M	72	AOM	L	no		polycythemia vera	w irri	w irri
